# Supplementary material for: Whole Genome Transcriptome Analysis of the Association between Obesity and Triple-Negative Breast Cancer in Caucasian Women
Source: Int J Environ Res Public Health. 2018 Oct 23;15(11):2338. doi: 10.3390/ijerph15112338 (PMC6265882; doi:10.3390/ijerph15112338)
Supplement: Supplementary file 1 [file ijerph-15-02338-s001.zip]

Archive with 4 entries (4 files):
- Supplementary material - revised/ijerph - 288812 - Table SA_Supplementary-premenopausal-ANOVA.xlsx
- Supplementary material - revised/ijerph - 288812 - Table SB_Supplementary-postmenopausal-ANOVA.xlsx
- Supplementary material - revised/ijerph-288812 - Table S1-Supplementary.xlsx
- Supplementary material - revised/ijerph-288812 - Table S2 -Supplementary.xlsx
